# Supplementary material for: Uncertainty management in regulatory and health technology assessment decision-making on drugs: guidance of the HTAi-DIA Working Group
Source: Int J Technol Assess Health Care. 2023 Jun 16;39(1):e40. doi: 10.1017/S0266462323000375 (PMC11570246; doi:10.1017/S0266462323000375)
Supplement: Supplementary file 1 [file S0266462323000375sup.zip]

Archive with 4 entries (4 files):
- S0266462323000375sup001.docx
- S0266462323000375sup002.docx
- S0266462323000375sup003.docx
- S0266462323000375sup004.docx
